# Supplementary material for: The Impact of the COVID-19 Pandemic on Hospital Services for Patients with Cardiac Diseases: A Scoping Review
Source: Int J Environ Res Public Health. 2022 Mar 8;19(6):3172. doi: 10.3390/ijerph19063172 (PMC8953098; doi:10.3390/ijerph19063172)
Supplement: Supplementary file 1 [file ijerph-19-03172-s001.zip]

Archive with 1 entries (1 files):
- ijerph-1596722-supplementary.pdf
